# Supplementary material for: Genetic Characterization of Raspberry Bushy Dwarf Virus Isolated from Red Raspberry in Kazakhstan
Source: Viruses. 2023 Apr 16;15(4):975. doi: 10.3390/v15040975 (PMC10143182; doi:10.3390/v15040975)
Supplement: Supplementary file 1 [file viruses-15-00975-s001.zip]

Archive with 1 entries (1 files):
- viruses-2309351-SI.xlsx
