# Supplementary material for: Genetic Characterization of Raspberry Bushy Dwarf Virus Isolated from Red Raspberry in Kazakhstan
Source: Viruses. 2023 Apr 16;15(4):975. doi: 10.3390/v15040975 (PMC10143182; doi:10.3390/v15040975)
Supplement: Supplementary file 1 [file viruses-15-00975-s001.zip › viruses-2309351-SI.xlsx]

## Sheet: Лист1
Isolate	Accession	Country	Host	Year	Source
J2	AB698500	Japan	Rubus idaeus	2011	[75]
J3	AB698501	Japan	Rubus idaeus	2011	[75]
J1-2	AB948216	Japan	Rubus idaeus cv. Autumn Britten	2011	[75]
M	AF259794	UK	Rubus idaeus	2000	[15]
D200	AF259795	UK	Rubus idaeus	2000	[15]
D1	AF259796	UK	Rubus idaeus	2000	[15]
Can-S	AF259798	Canada	Rubus idaeus	2000	[15]
Z13-a	AY894678	Finland	Rubus idaeus	2005	Direct submission
Z13-b	AY894679	Finland	Rubus idaeus	2005	-
113	JQ928628	Hungary	Grapevine	2010	[76]
114	JQ928629	Hungary	Grapevine	2010	[76]
EB-42	KY308191	Argentina	Rubus idaeus cv. Autumn Bliss	2014	Direct submission
RR4	KY417877	Slovenia	Red raspberry cv. Meeker	2010	Direct submission
RR6	KY417878	Slovenia	Red raspberry	2010	Direct submission
RR7	KY417879	Slovenia	Red raspberry	2010	Direct submission
RBDV-HUSZHU	MF446640	Hungary	Grapevine cultivar Furmint	2014	[77]
499	MW767972	Turkey	Blackberry cv. Chester	2019	Direct submission
493	MW767973	Turkey	Blackberry cv. Chester	2019	Direct submission
492	MW767974	Turkey	Blackberry cv. Chester	2019	Direct submission
491	MW767975	Turkey	Blackberry cv. Chester	2019	Direct submission
490	MW767976	Turkey	Blackberry cv. Chester	2019	Direct submission
489	MW767977	Turkey	Blackberry cv. Chester	2019	Direct submission
488	MW767978	Turkey	Blackberry cv. Chester	2019	Direct submission
487	MW767979	Turkey	Blackberry cv. Chester	2019	Direct submission
481	MW767980	Turkey	Blackberry cv. Chester	2019	Direct submission
478	MW767981	Turkey	Blackberry cv. Chester	2019	Direct submission
473	MW767982	Turkey	Blackberry cv. Chester	2019	Direct submission
472	MW767983	Turkey	Blackberry cv. Chester	2019	Direct submission
470	MW767984	Turkey	Blackberry cv. Chester	2019	Direct submission
B685	MW791297	Turkey	Raspberry cv Rubin	2015	Direct submission
B86	MW791298	Turkey	Raspberry cv Rubin	2015	Direct submission
B84	MW791299	Turkey	Raspberry cv Rubin	2015	Direct submission
B83	MW791300	Turkey	Raspberry cv Rubin	2015	Direct submission
B631	MW791301	Turkey	Raspberry cv Aksu Pembesi	2015	Direct submission
B667	MW791302	Turkey	Raspberry cv Aksu Pembesi	2015	Direct submission
665	MW791303	Turkey	Raspberry cv Aksu Pembesi	2015	Direct submission
B664	MW791304	Turkey	Raspberry cv Aksu Pembesi	2015	Direct submission
B662	MW791305	Turkey	Raspberry cv Aksu Pembesi	2015	Direct submission
B657	MW791306	Turkey	Raspberry cv Aksu Pembesi	2015	Direct submission
B32	MW791307	Turkey	Raspberry cv Aksu Pembesi	2015	Direct submission
B29	MW791308	Turkey	Raspberry cv Aksu Pembesi	2015	Direct submission
B28	MW791309	Turkey	Raspberry cv Aksu Pembesi	2015	Direct submission
B31	MW791310	Turkey	Raspberry cv Aksu Pembesi	2015	Direct submission
B632	MW791311	Turkey	Raspberry cv Aksu Pembesi	2015	Direct submission
V476m	MZ457017	Russia	Vitis vinifera cultivar Riesling	2017	Direct submission
